# Supplementary material for: The LET Procedure for Prosthetic Myocontrol: Towards Multi-DOF Control Using Single-DOF Activations
Source: PLoS One. 2016 Sep 8;11(9):e0161678. doi: 10.1371/journal.pone.0161678 (PMC5015907; doi:10.1371/journal.pone.0161678)
Supplement: S1 File — (ZIP) [file pone.0161678.s005.zip]

Archive with 23 entries (23 files):
- exp1.txt
- exp1_subj1.mat
- exp1_subj10.mat
- exp1_subj2.mat
- exp1_subj3.mat
- exp1_subj4.mat
- exp1_subj5.mat
- exp1_subj6.mat
- exp1_subj7.mat
- exp1_subj8.mat
- exp1_subj9.mat
- exp2.txt
- exp2_subj1.mat
- exp2_subj10.mat
- exp2_subj11.mat
- exp2_subj2.mat
- exp2_subj3.mat
- exp2_subj4.mat
- exp2_subj5.mat
- exp2_subj6.mat
- exp2_subj7.mat
- exp2_subj8.mat
- exp2_subj9.mat
