# Supplementary material for: The LET Procedure for Prosthetic Myocontrol: Towards Multi-DOF Control Using Single-DOF Activations
Source: PLoS One. 2016 Sep 8;11(9):e0161678. doi: 10.1371/journal.pone.0161678 (PMC5015907; doi:10.1371/journal.pone.0161678)
Supplement: S1 File — (ZIP) [file pone.0161678.s005.zip › exp1.txt]

Information about the subject specfic data of experiment 1

data_xf:	the number replacing x indicates how many DOFs are active at a time
column 1 to 10:	sEMG data recorded from the 10 channels 
cloumn 11:	binary mask to identify activations:
			1:	thumb rotation
			2:	thumb flexion
			4:	index flexion
			32:	little finger flexion
