# Supplementary material for: The LET Procedure for Prosthetic Myocontrol: Towards Multi-DOF Control Using Single-DOF Activations
Source: PLoS One. 2016 Sep 8;11(9):e0161678. doi: 10.1371/journal.pone.0161678 (PMC5015907; doi:10.1371/journal.pone.0161678)
Supplement: S1 File — (ZIP) [file pone.0161678.s005.zip › exp2.txt]

Information about the subject specfic data of experiment 2

pred:	prediction of the ML algorithm for thumb flexion (column 1), index flexion (column 2) and little finger flexion (column 3)
stim:	desired configuration for thumb flexion (column 1), index flexion (column 2) and little finger flexion (column 3)
task:	column 1:	0: inbetween task
			1: during task
	column 2:	0: not on target
			1: on target
			2: task ended successfully
			3: task failed
